# Supplementary material for: The Future Packaging of the Food Industry: The Development and Characterization of Innovative Biobased Materials with Essential Oils Added
Source: Gels. 2022 Aug 14;8(8):505. doi: 10.3390/gels8080505 (PMC9407569; doi:10.3390/gels8080505)
Supplement: Supplementary file 1 [file gels-08-00505-s001.zip]

Archive with 1 entries (1 files):
- gels-1855949-supplementary.pdf
